# Supplementary material for: A Population-Based Surveillance Study of Shared Genotypes of Escherichia coli Isolates from Retail Meat and Suspected Cases of Urinary Tract Infections
Source: mSphere. 2018 Aug 15;3(4):e00179-18. doi: 10.1128/mSphere.00179-18 (PMC6094058; doi:10.1128/mSphere.00179-18)
Supplement: DATA SET S1 [file sph004182618sd1.xlsx]

## Sheet: Table S1
	Genotype	Patients with UTI	Retail meat					Genotype	Patients with UTI	Retail meat					Genotype	Patients with UTI	Retail meat
			Chicken	Turkey	Pork	Beef				Chicken	Turkey	Pork	Beef				Chicken	Turkey	Pork	Beef
	10	6	2	2	2	1		379	1	0	0	0	0		1643	1	0	0	0	0
	12	6	0	0	0	0		388	0	0	0	0	1		1670	1	0	0	0	0
	13	1	0	0	0	0		398	0	0	0	1	0		1674	0	0	0	1	0
	23	0	1	3	0	0		399	0	1	0	4	1		1684	0	0	0	1	0
	28	2	0	0	0	0		401	0	0	0	1	2		1716	0	0	1	0	0
	34	1	0	0	0	0		416	1	0	0	0	0		1844	1	1	1	0	0
	38	1	2	0	0	0		420	4	0	0	0	0		1873	1	0	0	0	0
	46	0	0	0	0	1		428	0	1	2	0	0		1944	0	0	1	0	0
	48	0	1	1	0	0		457	0	0	1	0	0		1948	2	0	0	0	0
	57	0	2	0	0	0		472	1	0	0	0	0		2003	1	0	0	0	0
	58	0	0	4	2	0		491	0	0	1	0	0		2015	1	0	0	0	0
	59	1	0	0	0	0		533	0	0	1	0	0		2035	0	0	0	0	1
	69	22	2	5	0	0		541	0	1	0	0	0		2040	0	1	0	0	0
	73	32	0	0	0	0		550	1	0	0	0	0		2073	0	0	0	0	2
	80	1	0	1	0	0		569	2	1	0	0	0		2165	1	0	0	0	0
	83	1	0	0	0	0		572	0	0	1	0	0		2261	2	0	0	0	0
	88	2	0	1	0	0		580	0	0	1	0	0		2522	0	1	0	0	0
	91	1	0	0	0	0		602	0	2	3	0	0		2531	0	1	0	0	0
	93	0	0	0	1	0		616	0	1	1	0	0		2556	0	0	1	0	0
	95	39	0	0	0	0		636	1	0	0	0	0		2562	1	0	0	1	0
	101	1	3	0	2	0		648	0	2	1	0	0		2606	0	0	0	0	1
	115	0	3	0	0	0		652	0	0	2	0	0		2628	3	0	0	0	0
	117	1	8	4	1	0		681	0	0	1	0	0		2646	1	0	0	0	0
	127	37	0	0	0	0		744	0	0	1	0	0		2792	0	0	1	0	0
	131	12	2	0	0	0		746	1	0	0	0	0		2813	1	0	0	0	0
	135	0	2	0	0	0		770	0	2	0	0	0		2831	1	0	0	0	0
	141	6	0	0	0	0		772	0	0	0	1	0		2922	0	1	0	0	0
	148	0	1	0	0	0		906	1	0	0	1	0		3018	1	0	0	0	0
	154	0	0	1	0	1		929	1	0	0	0	0		3258	0	1	0	0	0
	162	0	0	1	1	0		937	0	1	0	0	0		3580	0	0	1	0	0
	164	0	0	0	0	1		945	1	0	0	0	0		3695	0	0	0	1	0
	196	0	0	0	1	0		949	0	0	1	0	0		3721	0	0	1	0	0
	200	1	0	0	0	0		964	1	0	0	0	0		3949	0	1	1	0	0
	206	0	0	0	0	1		974	0	0	1	0	0		4293	0	0	0	0	1
	212	0	0	1	0	0		976	0	0	1	0	0		4679	0	0	0	1	0
	216	0	0	0	1	0		989	1	0	0	0	0		4753	0	1	0	0	0
	218	0	0	0	1	0		998	2	0	0	0	0		5016	1	0	0	0	0
	224	1	0	0	0	0		1097	0	0	0	1	0		5135	1	0	0	0	0
	280	1	0	0	0	0		1167	0	0	1	0	0		5150	1	0	0	0	0
	297	0	2	1	0	1		1201	0	1	0	0	0		5378	0	0	1	1	0
	345	1	0	0	0	0		1244	0	0	0	1	0		5552	1	0	0	0	0
	349	0	0	1	0	0		1251	0	0	1	0	0		5704	0	1	0	0	0
	350	0	1	0	0	0		1303	0	1	0	0	0		5766	0	1	0	0	0
	355	0	0	3	0	0		1304	0	0	0	0	1		5897	0	1	0	0	0
	363	1	0	0	0	0		1380	1	0	0	0	0		6143	1	0	0	0	0
	369	0	1	0	0	0		1429	0	0	0	1	0		6767	2	0	0	0	0
	372	1	0	0	0	0		1618	0	0	3	0	0		6870	0	1	0	0	0
															6949	0	0	2	0	0
															7098	0	1	0	0	0
															7591	0	0	1	0	0
															Total	225	60	65	29	16
