# Supplementary material for: A Population-Based Surveillance Study of Shared Genotypes of Escherichia coli Isolates from Retail Meat and Suspected Cases of Urinary Tract Infections
Source: mSphere. 2018 Aug 15;3(4):e00179-18. doi: 10.1128/mSphere.00179-18 (PMC6094058; doi:10.1128/mSphere.00179-18)
Supplement: DATA SET S2 [file sph004182618sd2.xlsx]

## Sheet: Table S2
		No. of E. coli isolates	No. of genotype in a single sample
			(No. of samples)
	Turkey	67	1 (28)
			2 (10)
			3 (2)
			4 (2)
			5 (1)
	Chicken	63	1 (31)
			2 (12)
			3 (1)
			5 (1)
	Pork	31	1 (10)
			2 (6)
			4 (1)
			5 (1)
	Beef	16	1 (12)
			2 (2)
	Total	177
